# Supplementary material for: Baicalein Activates Parkin-Dependent Mitophagy through NDP52 and OPTN
Source: Cells. 2022 Mar 28;11(7):1132. doi: 10.3390/cells11071132 (PMC8997844; doi:10.3390/cells11071132)
Supplement: Supplementary file 1 [file cells-11-01132-s001.zip]

Archive with 1 entries (1 files):
- cells-1608165-supplementary.pdf
